# Supplementary material for: Structural Properties of Casein Micelles with Adjusted Micellar Calcium Phosphate Content
Source: Foods. 2024 Jan 19;13(2):322. doi: 10.3390/foods13020322 (PMC10815582; doi:10.3390/foods13020322)
Supplement: Supplementary file 1 [file foods-13-00322-s001.zip]

Archive with 1 entries (1 files):
- foods-2823494-supplementary.pdf
